# Supplementary material for: Genomic Network-Based Analysis Reveals Pancreatic Adenocarcinoma Up-Regulating Factor-Related Prognostic Markers in Cervical Carcinoma
Source: Front Oncol. 2018 Oct 23;8:465. doi: 10.3389/fonc.2018.00465 (PMC6206228; doi:10.3389/fonc.2018.00465)
Supplement: Supplementary file 2 [file Data_Sheet_2.xls]

## Sheet: Sheet1
ID_REF	ILMN_1753139
GSM1076423	6.28663
GSM1076362	6.41663
GSM1076520	6.42775
GSM1076428	6.45547
GSM1076493	6.45824
GSM1076561	6.46214
GSM1076499	6.46311
GSM1076484	6.48469
GSM1076410	6.48805
GSM1076510	6.48826
GSM1076481	6.48927
GSM1076360	6.49103
GSM1076468	6.49344
GSM1076573	6.49409
GSM1076543	6.49633
GSM1076545	6.49633
GSM1076521	6.4965
GSM1076544	6.49881
GSM1076564	6.50302
GSM1076550	6.50539
GSM1076585	6.50951
GSM1076431	6.51024
GSM1076414	6.51544
GSM1076480	6.52437
GSM1076490	6.52757
GSM1076498	6.53606
GSM1076579	6.54099
GSM1076382	6.54242
GSM1076584	6.54657
GSM1076473	6.54738
GSM1076449	6.55089
GSM1076406	6.55422
GSM1076404	6.55625
GSM1076526	6.55687
GSM1076407	6.55741
GSM1076358	6.55774
GSM1076570	6.55774
GSM1076349	6.55867
GSM1076344	6.55945
GSM1076540	6.56062
GSM1076511	6.56098
GSM1076351	6.56796
GSM1076397	6.56841
GSM1076438	6.57134
GSM1076552	6.57265
GSM1076464	6.57349
GSM1076446	6.57378
GSM1076515	6.57455
GSM1076448	6.57499
GSM1076553	6.57725
GSM1076494	6.57759
GSM1076586	6.58203
GSM1076551	6.58318
GSM1076347	6.58842
GSM1076356	6.58862
GSM1076549	6.59422
GSM1076477	6.59569
GSM1076456	6.60015
GSM1076395	6.60426
GSM1076560	6.60722
GSM1076353	6.60978
GSM1076363	6.61237
GSM1076527	6.61243
GSM1076401	6.61504
GSM1076460	6.61541
GSM1076419	6.61642
GSM1076525	6.61647
GSM1076364	6.61739
GSM1076486	6.61939
GSM1076519	6.61992
GSM1076565	6.62007
GSM1076350	6.62023
GSM1076348	6.62099
GSM1076487	6.62523
GSM1076476	6.62599
GSM1076373	6.6271
GSM1076501	6.6277
GSM1076555	6.62806
GSM1076577	6.62856
GSM1076495	6.63094
GSM1076459	6.63361
GSM1076455	6.63631
GSM1076461	6.63847
GSM1076444	6.64033
GSM1076580	6.64174
GSM1076467	6.64749
GSM1076454	6.64803
GSM1076440	6.65287
GSM1076422	6.65345
GSM1076435	6.65401
GSM1076504	6.65806
GSM1076589	6.65839
GSM1076547	6.65849
GSM1076371	6.66105
GSM1076505	6.6695
GSM1076367	6.66952
GSM1076352	6.67318
GSM1076548	6.68269
GSM1076378	6.68328
GSM1076582	6.68739
GSM1076482	6.68778
GSM1076402	6.69467
GSM1076355	6.69569
GSM1076408	6.70064
GSM1076403	6.70332
GSM1076471	6.70472
GSM1076434	6.70632
GSM1076507	6.70638
GSM1076430	6.70809
GSM1076415	6.71019
GSM1076517	6.71056
GSM1076463	6.71075
GSM1076412	6.71224
GSM1076377	6.71295
GSM1076539	6.71312
GSM1076591	6.7135
GSM1076578	6.71783
GSM1076583	6.71988
GSM1076546	6.71994
GSM1076400	6.72086
GSM1076346	6.72125
GSM1076588	6.72456
GSM1076429	6.7287
GSM1076413	6.72876
GSM1076513	6.73081
GSM1076569	6.73233
GSM1076470	6.73277
GSM1076341	6.73517
GSM1076453	6.74526
GSM1076399	6.7523
GSM1076567	6.75799
GSM1076354	6.76252
GSM1076442	6.76536
GSM1076381	6.7722
GSM1076557	6.77555
GSM1076518	6.77618
GSM1076592	6.77644
GSM1076380	6.7767
GSM1076379	6.77772
GSM1076506	6.78342
GSM1076516	6.78366
GSM1076342	6.78402
GSM1076534	6.78727
GSM1076447	6.79169
GSM1076581	6.79923
GSM1076424	6.79971
GSM1076529	6.79971
GSM1076357	6.80101
GSM1076512	6.80284
GSM1076393	6.80845
GSM1076528	6.80995
GSM1076488	6.81047
GSM1076566	6.81062
GSM1076562	6.81311
GSM1076538	6.82387
GSM1076376	6.8248
GSM1076441	6.82726
GSM1076537	6.83135
GSM1076390	6.8498
GSM1076500	6.85982
GSM1076425	6.86603
GSM1076469	6.89687
GSM1076426	6.89805
GSM1076375	6.8982
GSM1076475	6.91733
GSM1076409	6.92588
GSM1076485	6.93141
GSM1076542	6.93279
GSM1076532	6.94208
GSM1076439	6.94262
GSM1076472	6.9676
GSM1076433	6.9769
GSM1076466	6.98683
GSM1076392	6.98912
GSM1076523	6.99979
GSM1076452	7.00892
GSM1076587	7.01386
GSM1076386	7.02199
GSM1076405	7.02956
GSM1076416	7.04431
GSM1076535	7.04724
GSM1076590	7.06726
GSM1076575	7.07339
GSM1076479	7.07788
GSM1076576	7.078
GSM1076496	7.09008
GSM1076502	7.09343
GSM1076465	7.10824
GSM1076571	7.11278
GSM1076503	7.12842
GSM1076489	7.15859
GSM1076483	7.159
GSM1076536	7.20246
GSM1076427	7.25628
GSM1076478	7.29666
GSM1076366	7.32352
GSM1076514	7.36469
GSM1076533	7.36508
GSM1076457	7.37132
GSM1076398	7.3915
GSM1076497	7.41251
GSM1076421	7.41902
GSM1076556	7.4315
GSM1076554	7.45132
GSM1076559	7.47251
GSM1076372	7.48436
GSM1076443	7.49332
GSM1076522	7.50185
GSM1076345	7.51588
GSM1076385	7.51632
GSM1076530	7.51677
GSM1076492	7.53969
GSM1076374	7.59207
GSM1076370	7.59557
GSM1076388	7.61645
GSM1076343	7.62734
GSM1076368	7.64373
GSM1076420	7.67882
GSM1076450	7.69779
GSM1076451	7.72273
GSM1076458	7.73133
GSM1076474	7.7859
GSM1076509	7.8019
GSM1076563	7.80508
GSM1076359	7.8148
GSM1076411	7.86106
GSM1076594	7.86106
GSM1076524	7.89253
GSM1076384	7.90534
GSM1076572	7.91272
GSM1076462	7.93009
GSM1076417	7.94231
GSM1076369	8.02772
GSM1076445	8.03887
GSM1076437	8.05893
GSM1076491	8.09325
GSM1076394	8.23071
GSM1076391	8.27277
GSM1076418	8.32642
GSM1076365	8.3475
GSM1076389	8.37855
GSM1076558	8.38713
GSM1076574	8.42995
GSM1076541	8.48278
GSM1076387	8.57049
GSM1076508	8.5747
GSM1076436	8.59487
GSM1076361	8.62943
GSM1076531	8.6382
GSM1076568	8.71784
GSM1076383	8.77623
GSM1076593	8.93491
GSM1076432	9.01256
GSM1076595	9.02852
GSM1076396	9.78604
